# Supplementary material for: scTour: a deep learning architecture for robust inference and accurate prediction of cellular dynamics
Source: Genome Biol. 2023 Jun 23;24:149. doi: 10.1186/s13059-023-02988-9 (PMC10290357; doi:10.1186/s13059-023-02988-9)
Supplement: Supplementary file 2 — Additional file 2: Table S1. Neural networks used in scTour. [file 13059_2023_2988_MOESM2_ESM.xlsx]

## Sheet: Sheet1
Table S1: Neural networks used in scTour.
neural network		type	# units	activation function	input	output
encoder	hidden layer	FC	128	ReLU	abundance matrix x (#genes/peaks)	hidden layer activations
	output layer (latent space)	FC	10	Linear	hidden layer activations	mean (5), log-transformed variance (5) –> latent z through reparameterization
	output layer (time)	FC	1	Sigmoid	hidden layer activations	pseudotime t
neural ODE	hidden layer	FC	25	ELU	zt	hidden layer activations
	output layer	FC	5	Linear	hidden layer activations	fode (derivative of the latent states with respect to time) –> latent zt through ODE solver
decoder	hidden layer	FC	128	ReLU	z/zt	hidden layer activations
	output layer (MSE)	FC	#genes/peaks	Linear	hidden layer activations	reconstructed x
	output layer (NB)	FC	#genes/peaks	Softmax	hidden layer activations	abundance proportion of each gene/peak within a cell –> reconstructed x through multiplication by the library size
		parameters	#genes/peaks	–	–	gene-specific inverse dispersion
	output layer (ZINB)	FC	#genes/peaks	Softmax	hidden layer activations	abundance proportion of each gene/peak within a cell –> reconstructed x through multiplication by the library size
		parameters	#genes/peaks	–	–	gene-specific inverse dispersion
		FC	#genes/peaks	Linear	hidden layer activations	logit of dropout probability
