# Supplementary material for: scTour: a deep learning architecture for robust inference and accurate prediction of cellular dynamics
Source: Genome Biol. 2023 Jun 23;24:149. doi: 10.1186/s13059-023-02988-9 (PMC10290357; doi:10.1186/s13059-023-02988-9)
Supplement: Supplementary file 3 — Additional file 3: Table S2. Hyperparameters in scTour model training. [file 13059_2023_2988_MOESM3_ESM.xlsx]

## Sheet: Sheet1
Table S2: Hyperparameters in scTour model training.
hyperparameter	default value
# hidden units in layer 1 of encoder	128
latent dimension	5
# hidden units in layer 1 of neural ODE	25
# hidden units in layer 1 of decoder	128
mini-batch size	1024
optimizer	Adam
learning rate	0.001
weight decay	1e-06
ε in the Adam optimizer	0.01
alpha for reconstruction errors from z	0.5
# epoch	min(400, 10000 / #cells * 400)
ODE solver	Euler
reconstruction mode	nb
percentage of cells used for training	0.9 (if #cells ≤ 10000) or 0.2 (if #cells > 10000)
