# Supplementary material for: scTour: a deep learning architecture for robust inference and accurate prediction of cellular dynamics
Source: Genome Biol. 2023 Jun 23;24:149. doi: 10.1186/s13059-023-02988-9 (PMC10290357; doi:10.1186/s13059-023-02988-9)
Supplement: Supplementary file 4 — Additional file 4: Table S3. Summary of the datasets used in this study. [file 13059_2023_2988_MOESM4_ESM.xlsx]

## Sheet: Sheet1
Table S3: Summary of the datasets used in this study.
biological process	publication	accession number	genomics	number of cells	corresponding figure	species	platform	biological system	doi
dentate gyrus neurogenesis: granule cells	Hochgerner, H. et al. 2018	GSE95315	scRNA-seq	4007	Fig. 2a	mouse	10x Genomics	primary tissue	10.1038/s41593-017-0056-2
dentate gyrus neurogenesis: granule + pyramidal cells	Hochgerner, H. et al. 2018	GSE104323	scRNA-seq	15174	Fig. 2b-i	mouse	10x Genomics	primary tissue	10.1038/s41593-017-0056-2
pancreatic endocrinogenesis	Bastidas-Ponce, A. et al. 2019	GSE132188	scRNA-seq	3696	Fig. 3	mouse	10x Genomics	primary tissue	10.1242/dev.173849
excitatory neuron development	Trevino, A. E. et al. 2021	GSE162170	scRNA-seq	36318	Fig. 4a	human	10x Genomics	primary tissue	10.1016/j.cell.2021.07.039
excitatory neuron development	Polioudakis, D. et al. 2019	dbGaP: phs001836	scRNA-seq	27855	Fig. 4b	human	Drop-seq	primary tissue	10.1016/j.neuron.2019.06.011
excitatory neuron development	Velasco, S. et al. 2019	GSE129519	scRNA-seq	16032	Fig. 4c	human	10x Genomics	organoid	10.1038/s41586-019-1289-x
excitatory neuron development	Di Bella, D. J. et al. 2021	GSE153164	scRNA-seq	73649	Fig. 4d	mouse	10x Genomics	primary tissue	10.1038/s41586-021-03670-5
gastruloid	Rossi, G. et al. 2021	GSE158999	scRNA-seq	30496	Fig. S4	mouse	10x Genomics	organoid	10.1016/j.stem.2020.10.013
thymic epithelial development	Bautista, J. L. et al. 2021	GSE147520	scRNA-seq	14217	Fig. S5	human	10x Genomics	primary tissue	10.1038/s41467-021-21346-6
gastrulation	Tyser, R. C. V. et al. 2021	E-MTAB-9388	scRNA-seq	1195	Fig. S6	human	Smart-seq2	human embryo	10.1038/s41586-021-04158-y
preimplantation	Yan, L. et al. 2013	GSE36552	scRNA-seq	90	Fig. S7	human	mouth pipette	human embryo	10.1038/nsmb.2660
iPSC reprogramming	Schiebinger, G. et al. 2019	GSE122662	scRNA-seq	251203	Fig. S8	mouse	10x Genomics	in vitro culture	10.1016/j.cell.2019.01.006
iPSC reprogramming	Liu, X. et al. 2020	GSE147564	snRNA-seq	36597	Fig. S9	human	10x Genomics	in vitro culture	10.1038/s41586-020-2734-6
hematopoiesis	Qiu, X. et al. 2022	GSE193517	scNT-seq	1947	Fig. S10	human	10x Genomics	in vitro culture	10.1016/j.cell.2021.12.045
brain vasculature zonation	Kalucka, J. et al. 2020	E-MTAB-8077	scRNA-seq	3105	Fig. S11	mouse	10x Genomics	primary tissue	10.1016/j.cell.2020.01.015
fetal retinal development	Finkbeiner, C. et al. 2022	GSE184386	scATAC-seq	4883	Fig. S18	human	10x Genomics	primary tissue	10.1016/j.celrep.2021.110294
skeletal muscle development	Xi, H. et al. 2020	GSE147457	scRNA-seq	58021	Fig. 6	human	Drop-seq	primary tissue & in vitro culture	10.1016/j.stem.2020.04.017
mouse gastrulation and early organogenesis	Pijuan-Sala, B. et al. 2019	E-MTAB-6967	scRNA-seq	89267	Fig. S17	mouse	10x Genomics	primary tissue	10.1038/s41586-019-0933-9
mouse retina development	Lo Giudice, Q. et al. 2019	GSM3466902	scRNA-seq	2726	Fig. S19	mouse	10x Genomics	primary tissue	10.1242/dev.178103
PBMC 3k	10x Genomics	https://support.10xgenomics.com/single-cell-gene-expression/datasets/1.1.0/pbmc3k	scRNA-seq	2638	Fig. S20	human	10x Genomics	primary tissue	–
human decidua	Vento-Tormo, R. et al. 2018	E-MTAB-6701	scRNA-seq	7487	Fig. S20	human	10x Genomics	primary tissue	10.1038/s41586-018-0698-6
